# Supplementary material for: Efficacy of Community Treatments for Schizophrenia and Other Psychotic Disorders: A Literature Review
Source: Front Psychiatry. 2013 Oct 9;4:116. doi: 10.3389/fpsyt.2013.00116 (PMC3793168; doi:10.3389/fpsyt.2013.00116)
Supplement: Supplementary file 1 [file 42626_Armijo_DataSheet1.XLSX]

## Sheet: Sheet1
Source	Participants	Age	Intervention	N	Main Outcomes	Follow up	Randomisation	Blinding	Intention to treat analysis	Comparability of groups at baseline	Main Results
Petersen et al., 2005	First psychotic episode	18-45	Intensive early intervention (OPUS)	547	Psychotic & negative symptoms	2 years	Yes	No	NC	Yes	↓SAPS, OR: -0.32, 95% [CI] -0.58 to -0.06, p=0.02
	(schizophrenia spectrum)				Symptoms						↓SANS, OR: -0.45, 95% [CI] -0.67 to -0.22, p<0.001
											↑GAF, Δ= 3.12, 95% [CI] 0.37 to 5.88, p=0.03
											↓nº hospitalized dyas, average = 89 v/s 114 days, Δ = −25.0, 95% [CI] -51.0 to 1.1, p= 0.06)
											↑ user satisfaction , Δ=3.09, 95% [CI] 2.10 to 4.04, p <0.001
Bertelsen et al., 2008	First psychotic episode	18-45	Intensive early intervention (OPUS)	547	Psychiatrics	5 year	yes	yes	yes	yes	the effects on symptomatology were not sustained at the 5-year follow-up
	(schizophrenia spectrum)				Symptoms
Petersen et al., 2007	First episode psychosis	18-45	Intensive early intervention (OPUS)	547	Substance abuse	2 year	yes	No	yes	yes	↓ reduce substance use ,OR = 0.5, 95% [CI] 0.3 to 1.0, p = 0.003
	(Dual patology)
Nordentoft et al.,2006	Schizotypal disorder	18-45	Intensive early intervention (OPUS)	79	Transition rates to	2 year	yes	no	yes	yes	↓ reduced risk for transition into psychosis, RR: 0.36; 95% [CI] 0.16 to 0.85, p=0.02
	(first-contact patients)				Psychotic disorder
Thorup et al., 2010	First episode psychosis	18-45	Intensive early intervention (OPUS)	280	Quality of Life		Yes	no	NC	Yes	There were no significant differences in quality of life
	(schizophrenia spectrum)
Øhlenschlæger, et al.	First episode psychosis	18-45	Integrated Treatment (IT) v/s Hospital	94	Psichotyc Symptoms	1 year	Yes	No	NC	No,difference in the psychotic dimension	↓ negative symptomatology , IT: -0.27, 95% [CI] -0.91 to 0.38, p<0.05
2006	(schizophrenia spectrum)		Rehabilitation (HBR) v/s Standard Treatment							scale at baseline (HBR > IT >ST)	↑ user satisfaction in CSQ, IT: 24.5, HBR: 24.5, ST: 21.3, p=0.01
			(ST)								↓ days/bed, IT: -139.1, 95% [CI] 196.2 to -81.8; p<0.001; HBR: reference
			(OPUS)								↑ patients living independently , IT: 68.8% v/s HBR: 40.0% v/s ST: 37.0%, p=0.02
											↑ quality of life scores, IT: 16.24, 95% [CI] 1.50 to 30.97 v/s ST: 2.58, 95% [CI] -13.94 to 19.10, p< 0.05
Craig et al., 2004	First episode psychosis	16-40	Assertive outreach with evidence based	144	Readmisions	18 month	yes	yes	yes	No, specialised care group had fewer	↓ average number of readmissions (specialized care 0.4 v/s controls 0.8; p = 0.030)
	(non-affective)		biopsychosocial interventions		Rates of relapse					men, a higher proportion of 1° episode	↓ drop out rate, OR: 0.28; 95% [CI] 0.12 to 0.73
										and a higher proportion of white people
Garety et al., 2006	First episode psychosis	16-40	Specialised care for early psychosis (ACT)	44	Symptoms, adherence,	18 month	yes	yes	yes	yes	↓ PANSS negative , coefficient = 2.30, 95% [CI] 0.02 to 4.57, p=0.048
	(nonaffective psychosis)		(Lambeth EarlyOnsetteam)		Functioning, satisfaction						↑ GAF, coefficient = -8.77, 95% [CI] -15.89 to -1.65, p=0.02
					Quality of life.						↑ Verona Service Satisfaction Scale, coefficient = 2.98, 95% [CI] 0.62 to 5.33, p= 0.014
											↑ MANSA, coefficient = -7.08, 95% [CI] -12.47 to -1.69, p=0.011
											↑ adherence to medication ,coefficient = -1.00, 95% [CI] -1.93 to -0.07, p=0.036
											maintained some educational or work activity longer: 6.9 v/s 4.2 months, p= 0,008
Tempier et al., 2011	First episode psychosis	16-40	Specialised care for early psychosis	107	Social network size	18 month	yes	yes	NC	No, slightly more males in the standard	>nº of significant others in their social network : 2.40 ± 1.20 v/s 1.71 ± 1.06; p=0.01
											correlated with significant improvement in PANNS score , β= -0.83, robust standard error [SE]=0.33
	(nonaffective psychosis)		(Lambeth EarlyOnsetteam)		Social support					care group.	and GAF, β=2.95, SE=1.04
Gafoor et al., 2010	First psychotic episode	16-40	Specialised care for early psychosis	466	Relapse	5 year	yes	NC	yes	yes	the intervention did not maintain results after 5 years follow-up in the rate
	(non-affective psychosis)		(The Lambeth Early Onset Team)		Number of bed days						of readmission or in the average number of days/bed
Mc Crone et al., 2010	First psychotic episode	16-40	Specialised care for early psychosis	144	Cost-effectiveness	18 month	yes	NC	yes	yes	average cost: experimental group =£11,685 v/s control group =£14,062,
	(non-affective psychosis)		(The Lambeth Early Onset Team)								difference : £2,318, 95% CI -£8,128 to £3,326
Power et al., 2007	First pisode psychosis	16-40	Education program for general	113	DUP	18 month	yes	no	no	yes	↑ nº of GP that referred patients directly to mental health services: 86.1% v/s 65.7%, p<0.05
	(non-affective psychosis)		practitioner (LEOCAT)		Referral rates						↓ delay before treatment initiation (5.9% Starting treatment more than 3 months v/s 27.3% , p<0.05)
					Relay in treatment.						The average duration of untreated psychosis (DUP) was not changed
Kuipers et al., 2004	Schizophrenia	18-65	ACT (Croydon Outreach and Assertive	59	PANSS, MANSA, BDI, GAF	9 month	Yes,	yes	NC	yes	The treatment by time interaction was not significant for any of the measures
	(first 5 years)		Support Team -COAST)		BDI, GAF, CSRI, CANSAS
Jackson et al., 2005	First psychotic episode	15-29	Cognitively oriented psychoterapy	91	Psichotyc Symptoms	1 year	No	yes	NC	Yes	Improvement in all the evaluated clinical variables
			for early psychosis (COPE) (EPPIC)		Psychological measures						without significant differences with respect to the control group
					Readmisions
Killckey et al., 2008	First psychotic episode	15-25	Vocational intervention – individual	41	Level of employment	6 month	Yes	No	NC	No, There was a significant	> nº of employed patients: IPS = 13 v/s TAU= 2, p<0.001
			placement (IPS)		(number of jobs)					difference between the groups on the	> nº of hours worked per week, median IPS= 38 v/s TAU =2.5, p=0.006
										SOFAS ( TAU > Intervention group)	> nº of total jobs received: IPS=23 v/s TAU= 3, p=0.006
											> total earnings, mean IPS= U$4,449 v/s TAU = U$3,615, p=0.012
											greater duration of work, median IPS=5 weeks v/s TAU=0, p=0.021
											↓55% nº of people who required social welfare payments, as their main source of income (p=0.025)
Edwards et al., 2006	First-episode psychosis	15-29	Cannabis-focused intervention	47	Psychopathology	6 month	yes	yes	yes	yes	reduction of cannabis use (p<0.001),
					Social functioning
					Cannabis use
Penn et al., 2011	First pisode psychosis	mean: 22	Graduated Recovery Intervention Program	46	Social functioning	12 month	yes	yes	yes	yes	↑ Role Functioning Scale = -2.96, p<0.01
	(non-affective psychosis)		(GRIP)		Quality of life						↑ Multnomah Community Ability Scale-Social Competence subscale = -3.23, p<0.01
											↓ PANSS general psychopathology subscale (p<0.10).
											TAU group had twice as many hospitalizations as the GRIP group (GRIP=4 v/s TAU= 9)
Table 1: INTERVETIONS FOR FIRST EPISODE PSYCHOSIS
