# Supplementary material for: Efficacy of Community Treatments for Schizophrenia and Other Psychotic Disorders: A Literature Review
Source: Front Psychiatry. 2013 Oct 9;4:116. doi: 10.3389/fpsyt.2013.00116 (PMC3793168; doi:10.3389/fpsyt.2013.00116)
Supplement: Supplementary file 2 [file 42626_Armijo_DataSheet2.XLSX]

## Sheet: Sheet1
Source	Participants	Age	Intervention	N	Main Outcomes	Follow up	Randomisation	Blinding	Intention to treat analysis	Comparability of groups at baseline	Main Results
Assertive Community Treatment (ACT)
Botha et al., 2010	Schizophrenia or	mean: 32.7	Assertive Community Treatment (ACT)	60	Symptoms / functioning	12 month	yes	no	no	yes	↓ total PANSS: 57.52 ±17.4 v/s 73.52 ±19.2, p=0.02
	Schizoaffective disorder				readmision rates						↓PANSS positive12.52 ±6.0 v/s 19.38 ±8.8, p < 0.01
											↓ PANSS general: 28.45 ±8.2 v/s 34.81 ±9.1, p = 0.01
											↓SOFAS:.97 ±9.1 v/s 54.90 ±10.8, p=0.02
											↓ mean number of psychiatric admissions: 0.41 ±0.63 v/s 1.19 ± 0.98, p<0.01
											↓ number of hospitalized days : 24.69 ± 47.43 v/s 67.19 ± 76.31, p=0.02
Bhugra et al., 2011	severe mental illness	NC	Assertive Community Treatment (ACT)	83	Admissions	1 year	yes,	NC	yes	yes	↓ BPRS: 56.34 v/s 63.62; difference of means = 7.27, 95% [CI] 0.66 to 13.88, p=0.032
	(black people) (10% BPD)				Symptom severity						better outcomes in CSQ: 24/29 (83%) positive results v/s 4/26 (15%)
					Client satisfaction						no differences between groups in the number of admissions or the duration of hospitalizations
Lambert et al., 2010	schizophrenia spectrum	18-65	Assertive Community Treatment (ACT)	120	service disengagement	12 month	yes	no	no	No, patients in ACT group were	↓ dropout level: 6.3% v/s 23.2%, p = 0.035
										significantly younger, employed, had	longer duration in ACT: 50.7 weeks, 95% [CI] 49.1 to 52.0 v/s 44.1 weeks, 95% [CI] 40.1 to 48.1
										higer rate of family history o psychiatric	59.6 v/s 72.6, p<0.01
											↓ total PANSS: 59.6 v/s 72.6, p<0.01
											< CGI-S: +3.4 v/s +4.2, p<0.001
											↓ GAF, 67.9 v/s 60.7, p<0.05
											↓Q-LES:+3.7 v/s +3.4, p < 0.05
											↓ CSQ 8: +2.1 v/s +1.9, p< 0.05
											> % occupation : 53.1 % v/s 12.5%, p=0.001
											> % living independently: 71.9% v/s 50%, p=0.007
Sytema et al. , 2007	Severe mental illnes	mean: 41,5	Assertive Community Treatment (ACT)	118	Sustained contact	12 month	yes	yes	yes	yes	↑ average n° contacts x month x patient : 4.8 ± 4 v/s 1.8 ± 1.8, p<0.001
					Housing stability						↑ home visits /month/ patient: 4.3 ± 2.6 v/s 0.6 ± 0.8, p<0.001
					Admision days
Salyers et al., 2010	severe mental illnes	mean: 42	Assertive Community Treatment (ACT) +	324	Program Fidelity	2 year	yes	yes	yes	yes	not find differences in the outcomes
			Illness Management and Recovery (IMR)		Community Integration						SATS (substance abuse scale): 6.1 ± 2.6 v/s 4.6 ± 2.1, p<0.01
					Illness self-management						> % living independently: 38 [82.6%] v/s 40 [55.6%], p<0.001
					Satisfaction
Manuel et al., 2011	Psychotic + Substance	NC	Assertive Community Treatment (ACT)	198	Medication adherence	3 years	Yes	No	NC	No, patients in ACT group were	lower probability of poor adherence over time: OR: 0.95; 95% [CI] 0.91 to 0.99; p<0.05
	Use Disorders									having less treatment involvement at
										baseline compared with control group
Cosden et al., 2005	serious mental illness	NC	Assertive Community Treatment (Mental	235	Psychosicial functionig	6 month	yes	no	no	yes	↑ Lehman QOL : p<0.05
	(forensic population)		Health TreatmentCourt - MHTC)		Criminal activity						↑ BASIS-32, p<0.01
											↓ drug consumption
Cusack et al., 2010	major mental disorder	mean: 37	Forensic assertive community treatment	134	Bookings, jail days	2 year	yes	NC	NC	yes	↓ imprisonments: 0.57 ± 1.13 v/s 0.89 ± 1.82, IRR = 0.5, 95% [CI] 0.30 to 0.87, p<0.01
			(F-ACT)		Use of services, Costs						↑ contacts within the community health system: 71.1 ± 65.4 v/s 43.6 ± 72, p<0.001
											< days hospitalized:8.3± 30.0 v/s 19.7 ± 63.5,IRR= 0.43, 95% [CI] 0.19 to 0.96, p<0.05
											greater monetary costs
Mc Crone et al., 2009	serius mental illness	NC	Assertive Community Treatment (ACT)	251	Cost efecctiveness	18 month	yes	NC	yes	yes	> cost per worker : difference: U$2,010, 95% [CI]: U$1,443 to U$2,639
											> cost of hospital care : U$4,994, 95% [CI] -U$5,222 to U$15,440
											> monthly costs : difference: U$ $6,369, 95% [CI] -U$4,095 to U$16,890
Intensive Case Management (ICM)
O' Donnell et al., 1999	Schizophrenia &psychotic	18-65	Client-focused case management	119	GAF	12 month	Yes	No	NC	yes	user satisfaction related to having a smaller caseload (p=0.04).
	12% BPD										75% reported lives “better,” v/s all controls were just “the same” (p<0.01).
											↓ burden upon the caregiver (p=0.02),
											There were no significant differences in any of the other clinical outcomes
Malm et al., 2003	Schizophrenia	18-55	Integrated Care (IC)	84	Global functioning,disability	2 years	yes	yes	yes	yes	↓ WHODAS, p=0.036
					side effects, symptoms						↓ GAF-Disability, p=0.032
											↓ UKU-ConSat Rating Scale, p=0.026
Sungur et al., 2003	Schizophrenia	18-45	Optimal case management (OCM)	100	Symptoms, impairment,	24 month	yes	yes	yes	yes	↑ CPS-50, p<0.05 ↑ MFIS, p<0.05 ↓Disability Index- DI, p<0.05
					Unmet needs, quality of life						↓CAN, p<0.05 ↓ GCS, p<0.05 ↑QoL, p<0.05
					Disability, caregiver stress
Craig et al., 2008	Severe mental illness +	18-65	Integrated Care	127	Psychiatric Symptoms	18 month	yes	No	no	No, fewer patients in teh	↓ BPRS: 37.0 ± 9.8 v/s 41.6 ± 11.2, difference= -4.20, 95% [CI] -7.3 to -1.2, p<0.001
	Substance use disorder				Social Functioning					experimental group were from a	↓ CAN: 6.8 ± 3.4 v/s 7.5± 3.1, difference = -0.84, 95% [CI] -1.6 to -0.04, p=0.04
					Service Costs					white ethnic background.
Walsh et al., 2001	Psychotic illnes	18-65	Intensive Case management (UK 700 trial)	708	suicidal behaviour	2 year	yes	yes	NC	yes	Prevalence of suicidal conduct without significant difference: 12.8% v/s 11.8%, p=0.69
Walsh & Gilvarry,2001	Psychotic illnes	18-65	Intensive Case management (UK 700 trial)	708	physical assault	2 year	yes	yes	NC	yes	No significant differences in terms of reduction of violent behavior: 22.7% v/s 21.9%, p = 0.86
Burns et al., 2000	Psychotic illnes	18-65	Intensive case management	708	hospitalization (relapses)	2 year	yes	no	no	yes	No impact in the reduction of patient load on the average number of days hospitalized
											(excluding of forensic patients reduced this number significantly (30 days v/s 60 days, p=0.02)
Harrisson et al., 2002	Schizophrenia spectrum	mean: 40	enhanced community management	193	Costs	2 years	Yes	yes	yes	yes	The total costs were greater in the experimental group (p<0.001)
	("heavy users")	( <65 )	(a form of ICM with many features of ACT)								↑ in community contacts (1.2 to 2.9 contacts/patient/month v/s 1.2 to 2.6, p<0.001 )
Steadman et al., 1999	Severe mental illnes	> 18	Intensified services for psychotics	142	Arrests, Symptoms	11 month	yes	yes	no	No, the experimental gropu were	There were not significant differences in the studied variables
	(court-ordered treatment)		who receive court-ordered care.		hospitalization, quality of life					more likely to have been homeless
					Compliance, Coercion					at baseline
Swartz et al. , 2001	Psychotic disorder	mean: 39	Outpatient treatment and case	331	Rehospitalization	12 month	yes	yes	no	yes	57% fewer readmissions, p=0.04
	(2/3 nonaffective)		management for psychotics who receive		Violent behavior, Arrests						Fewer days hospitalized (20 less days on average, p=0.01
			court-ordered care.		Victimization						Less probability of being violent (27% v/s 42%, p=0.049) or victimized (24% v/s 42%, p<0.008)
Chan et al., 2000	Schizophrenia	18-65	Case Management	62	Client satisfaction	5 month	yes	NC	NC	yes	Significant greater average costs
					Cost-effectiveness						(ICM: HK$14,833 ± $1,539 v/s TAU= HK$11,230 ± $7,979, p =0.017)
Community Re-entry Module (CRM)
Anzai et al., 2002	Schizophrenia	mean: 46,8	Community Re-entry Module	32	REHAB scale, PANSS	1 year	yes	NC	NC	yes	↑ REHAB scale (average baseline score = 31.2 ± 18.2, post-intervention score = 18.2 ± 13.0, p<0.05
											There were no significant differences in symptomatology
Xiang et al. , 2007	Schizophrenia	18-60	Community Re-entry Module	103	Social functioning	24 month	yes	yes	yes	yes	> reemployment rate: 59% v/s 33%, p=0.012
											↓ positive PANNS = 8.94 ± 2.22 v/s 11.42 ± 4.86, p=0.001
											↓ negative PANSS: 11.56 ± 3.12 v/s 13.17 ± 3.96
											↓ total PANSS =21.71 ± 3.12 v/s 23.57 ± 3.25, p=0.002
											↑ ITAQ, Insight and Treatment Attitude Questionnaire: 17.56 ± 2.40 v/s 14.22 ± 3.17, p<0.001
											↓ SDSS: 4.47 ± 1.77 v/s 6.97 ± 2.07, p<0.001
											lower rates of rehospitalization (10% v/s 40%, p=0.012) and relapses (20% v/s 23%, p=0.001)
Xiang et al., 2006	Schizophrenia	18-60	Community Re-entry Module	103	Social functioning, Relapse	24 month	yes	NC	yes	yes	↓ PANSS positive : 8.9 ± 2.4 v/s 11.6 ±4.0, p=0.001
					Psychiatrics symptoms						↓ negative PANSS:11.1± 2.9 v/s 15.5 ± 4.8, p<0.001
											↓ general PANSS : 21.1 ± 2.7 v/s 24.9 ± 3.5, p<0.001
											↓ SDSS: 3.6 ± 1.2 v/s 5.9 ± 2.1, p<0.001
Cognitive Behavioral	Therapy (CBT)
Bradshaw et al., 2000	Schizophrenia	18-60	Cognitive-behavioral psychotherapy	24	Psychosocial functioning	3 year	yes	no	yes	yes	Greater improvement in functioning in the CBT/DTP group (p<0.005)
			(CBT) in day trainig program (DTP)		Symptoms						Greater reduction in symptomatology (p<0.01).
					Relapse						Both groups had a reduced the number of hospitalizations
Peters et al., 2010	Psychotic disorder	therapy group:34	Cognitive behaviour therapy	74	Depression	18 month	yes	yes	yes	yes	↓ PANNS positive in delayed intervention group (-1.6, 95% [CI] -2.8 to -0.40, p = 0.009)
		control group:39,6	(inmediate intervention group v/s wait list		Psychotic symptom						↓ PANNS negative in delayed intervention group (-2.0, 95% [CI] -3.7 to -0.28, p=0.023)
			v/s delayed intervention group )		Psychological measures						↓ depressive symptoms (Beck) in both intervention groups (-2.8, 95% [CI] -5.2 to -0.46, p=0.02)
					(Hayling Sentence Completion Tests)						↓ anxiety symptoms (Beck) in both intervention groups (-3.2, 95% [CI] -5.7 a -0.80, p=0.009)
					Beliefs about Voices Questionnaire						↓ in the probability of suicide in both intervention groups ((OR = 0.09, 95% [CI] 0.02 to 0.53, p=0.008)
					Meta-Cognitions Questionnaire						↑HSC Tests in delayed group (follow-up: +1.0, 95% [CI] 0.41 to 1.6, p=0.001)
					functional level (SOFAS)						↓ BVQ-R subscales:omnipotence (-0.91, 95% [CI] -2.5 to -0.65, p=0.25)
											↓ BVQ-R subscales:resistance ((-3.5, 95% [CI] -5.7 to -1.3, p=0.002)
											↓ MCQ score (follow-up: -7.0, 95% [CI] -12.8 to -1.2, p =0.018=
											↑SOFAS in both intervention groups (+6.0, 95% [CI] 2.1 to 9.9, p = 0.002)
											reduction of anxiety,SOFAS and BVQ-R resistance not sustained at 18 moth follow up
Malik et al., 2009	Schizophrenia	NC	Brief cognitive-behavioral therapy	422	Time to relapse	2 years	yes	yes	yes	yes	lower rates of relapse (CBT = 31.2% v/s TAU = 45.6%, p=0.02)
			(6 sesions over 2-3 month by nurses)								fewer average days of hospitalization (CBT = 32.7 v/s TAU = 48.9, p<0.05)
											greater average time before relapse (CBT = 356.8 ± 241.9 v/s TAU = 296.1 days ± 214.7, p=0.033)
											were no significant differences in occupational recovery
Turkington et al., 2002	Schizophrenia	NC	Cognitive behavioural therapy (CBT)	422	Symptoms, insight	1 year	yes	yes	yes	yes	improvements in negative symptoms (p=0.015) , and insight (p<0.001).
											less likely to have worsening depressive symptoms (RR control: 2.19, 95% [CI] 1.41 to 3.43 v/s
											RR intervention: 1.13, 95% [CI] 0.76 to 1.68, p=0.001).
											< hospital readmissions (36/257 v/s 38/165, p<0.05)
											> time before rehospitalization (176 ± 98.29 v/s 161 ±97.19, p=0.018, OR=1.84, 95% [CI] 1.108 to 3.04)
											< n° days spent in a hospital (50 v/s 71, p<0.05)
Kingsep et al., 2003	Schizophrenia	NC	Cognitive behavioural group in the	41	Social anxiety, quality of life	2 month	yes	yes	NC	yes	↓ SIAS (34.44 ± 11.25 v/s 44.24 ± 14.25, p<0.001); ↓ BSPS (36.81 ± 7.12 v/s 38.82 ± 11.66, p =0.007)
			management of patients’ social anxiety		(Social Interaction Anxiety Scale)						↓ BFNES (37.78 ± 11.98 v/s 48.00 ± 9.75, p<0.001)
			(12 sesions)		(Brief Social Phobia Scale)						↓ Calgary Depression Scale for Schizophrenia ( 4.06 ± 2.89 v/s 9.29 ± 2.87, p<0.001
					(Brief Fear of Negative Evaluation Scale)						↓ GSI (46.38 ± 20.97 v/s 57.74 ± 15.01, p = 0.02)
					quality of life (Qol Enjoyment Satisfaction-Q)						↑ QoL (59.03 ± 8.64 v/s 54.23 ± 11.440, p<0.001)
Sellwood, 2001	Schizophrenia,	18-65	Needs-based cognitive-behavioural family	79	Relapse, symptoms	12 month	yes	yes	yes	yes	< relapse rate (37% v/s 72%, p=0.003, NNT=3)
	schizoaffective disorder		intervention for carers		Medication compliance						control group was at more risk of relapse (hazard ratio= 2.8, 95% [CI] =1.4 to 5.5, p=0.003)
											improvements in PANSS for both groups (p=0.005)
	or delusional disorder				Carer needs						↑ CGI inervention group (48.5 ± 8.81 v/s 42.67 ± 10.88, p=0.02)
Cognitive Rehabilitation and Social Cognition
Brekke et al. , 2007	Schizophrenia	18-62	Neurocognition & social cognition	125	Functional level	12 month	no	no	yes	yes	rehabilitative change was statistically significant at follow-up (β= 0.77, P < 0.0001), and high
											neurocognition and social cognition scores at baseline predicted higher rate of rehabilitative change
Choi et al., 2006	Schizophrenia	18-60	Social Cognitive Enhancement Training	34	Picture Arranegement,	2 month	yes	no	no	yes	better results in the Social Behavior Sequencing Task (p<0.05),
	Schizoaffective disorder		(SCET)		Emotion Recognition test
			(36 bi-weekly 30' sessions, for 6 months)		Social behavior Sequencing Tasck
Hadas-Lidor et al.,	Schizophrenia	18-64	Feuerstein’s Dynamic cognitive	58	Memory and thought	6 month	yes	NC	no	yes	better outcomes in : -Learning Potential Assessment Device (LPAD) (p<0.001)
2001			intervention		Activities of daily living						Raven Progressive Matrices and General Aptitude Test Battery (GATB) (p<0.001),
					Self-concept						> being employed (31% v/s 14%, p < 0.001) , and < % and living independently (44.4% v/s 17%, p<0.05)
Hansen et al., 2011	Schizophrenia	NC	Cognitive adaptation training + ACT	62	GAF	6 month	yes	yes	yes	yes	no significant differences in global functioning (GAF) for intervention group (p=0.873)
			(v/s ACT alone) for 14 days		secondary outcomes: CAN,PANSS, Qol						↓ for both groups in CAN (ACT, p= 0.004 / ACT+CTA p=0.018); PANSS (ACT p=0.007 / ACT+CTA p=0.013)
											↑ for both groups in Lehman Quality of Life Interview, Brief Version: ACT p=0.002 / ACT+CTA p=0.003
Velligan et al., 2009	Schizophrenia	18-60	Cognitive Adaptation Training (CAT v/s	120	Social & Occupational	3 month	yes	yes	NC	yes	CAT and GES groups had higher SOFAS (CAT: 51.41 v/s GES: 47.63 v/s TAU: 40.8, p<0.0001)
	Schizoaffective disorder		global environmental suport v/s TAU)		Functioning						(significant CAT v/s TAU (p<.0001) & GES v/s TAU (p<0.003), without significant between them (p<0.09)
Psychoeducation Regarding Illness
Kopelowickz et al.,	Schizophrenia	18-60	family assisted skills training	92	Social functioning	9 month	yes	NC	NC	No (skills training participants had	significant differences in symptomatology (p<0.0001), symptom management (p<0.0001) and
2003	Schizoafective disorder				Psychiatrics symptoms					on average2 more years of education)	medication management (p<0.0001),functioning level (p<0.05)
											↓rates of rehospitalization (5.1 % v/s 22.2%)
	(latino patients)										no significant differences in quality of life or caregiver burden
Dyck et al., 2002	Schizophrenia	18-45	Psychoeducational Multiple-Family Group	106	Outpatient-Inpatient service use	2 years	yes	no	yes	yes	lower rate of psychiatric hospitalization
	Schizoaffective disorder				Psychiatric Symptoms						(although the results were not statistically significant )
Mao Ran et al.,2003	Schizophrenia	mean:43,5	Psychoeducation in rural families	357	Compliance,illnes recognition	9 month	yes	yes	NC	yes	intervention group were more adherence to treatment (p<0.001), experienced less family
					Working ability, disability						neglect and abuse (p<0.05), and had more knowledge of the mental illness (p<0.05)
					Relapse rate, caring attitude
Fujita et al., 2010	Schizophrenia	mean: 33	Evidence Based Practice Implementation	35	Symptoms(BPRS), functioning (GAF),	2 years	no	NC	NC	No	significant improvements in GAF ( p<0.001), BPRS ( p <0.01), SF-36 ( p<0.05)
			Project		satisfaction(SF-36), selff-efficacy (SECL)					> illness duration in control group	LSS, 36 ( p<0.05), and self-sufficiency in daily living activities (SECL, p<0.05)
					quality of life (SF-36), social relationtship (LSS)
Shin et al., 2002	Schizophrenia spectrum	mean: 37	Cultural sensitive psychoeducational	48	Psychiatrics symptoms (BPRS)	10 weeks	yes	NC	NC	yes	↓BPRS (p<0.01) and ↓ positive symptoms of BPRS (p<0.01), ↓ Stigma-Devaluation Scale (p<0.01),
	(korean americans)		group (10 weeks)		Stigma, coping skills						↑ Family Crisis Oriented Personal Evaluation Scales (p<0.001)
Family therapy
Bressi et al., 2008	Schizophrenic spectrum	18-65	Sistemic Family Therapy	40	readmissions, relapse	2 years	yes	NC	NC	yes	< rates of relapse v/s TAU (15% v/s 65%, p=0.03),> adherent to medication (100% v/s 65%, p=0.009).
					Pharmacological compliance						< consultations with the psychiatric emergency department (5% v/s 40%, p=0.02),
											(differences, however, were not maintained at the second year of follow-up )
Crisis Intervention Plans
Herman et al., 2000	Schizophrenia	mean: 36	Critical Time Intervention	99	Psychiatric Symptoms	9 month	Yes	yes	NC	yes	improves negative PANSS ((CTI = -2.6 v/s USO +1, p=0.02).
	and psychotic disorders		( for Homeless )		(PANSS)						(only patients with schizophrenia , the results were: CTI= -2.9 v/s USO= +5, p=0.70)
Flood et al., 2006	Psychotic illness or	NC	joint crisis plan	160	Cost effectiveness	15 month	yes	yes	yes	yes	< forced hospitalizations (13% v/s 27%, RR= 0.48, 95% [CI] 0.24 to 0.95, p=0.03)
	non-psychotic BPD										< total hospitalizations (30% v 44%; RR= 0.69, 95% [CI] 0.45 to 1.04, p=0.07)
											average difference of total costs = £1,095 ( 95% [CI] £-2,814 to £5,004, p=0.58)
											(78% probability that these crisis planning programs are more cost-effective )
Computer-mediated community interventions
Griswold et al., 2010	Serious mental illness	mean: 37.5	Care Navigators	151	Access to primary care.	1 year	yes	yes	NC	yes	more connected to support services (62.4% v/s 37.6%, p<0.001)
Hansson et al., 2008	Schizophrena and	18-65	Intervention to structure patient	507	Moderators of effectiveness	1 year	Yes	yes	yes	yes	↑ quality of life (MANSA, p=0.022), (principally moderated by the quality of the therapeutic alliance
	related disorders		key worker communication (DIALOG)		Quality of life (MANSA)						at the beginning (p=0.004) and by the duration of the illness (p=0.040))
					Unmet needs (CANSAS)						Improved unmet needs (CANSAS, p=0,001) moderated by of competitive employment (p =0.047)
											and shorter illness duration (p=0.002)
Priebe et al., 2007	schizophrenia and	18-65	intervention to structure patient	507	Quality of life	12 month	yes	yes	yes	yes	improvements in the quality of life (Subjective Quality of Life: SQOL scores, p =0.006)
	related disorders		key worker communication (DIALOG)
van den Brink et al.,	Schizophrenia and	18-65	Patient–clinician communication by	507	Quality of life, satisfaction	12 month	yes	yes	yes	yes	improved quality of life (effect size 0.20, 95% [CI] 0.01 to 0.39)
2009	related disorders		computer-assisted discussions(DIALOG )		number of unmet needs						improved user satisfaction (effect size 0.27, 95% [CI] 0.06 to 0.47)
Therapy to Encourage Adherence
Gray et al., 2006	Schizophrenia	mean: 41,5	Adherence therapy	409	quality of life, adherence	52 week	yes	yes	yes	yes	not finding significant differences with the control group ( only health education)
					psychopathology						in terms of quality of life, adherence, or psychopathology
Gray et al., 2004	Schizophrenia	mean: 40	Medication management training for	72	psychopathology	26 weeks	yes	yes	NC	yes	↓ PANSS total: -16.62 v/s 1.17; difference= -17.79; 95% [CI] -24.12 to -11.45; p<0.001
			nurses
Valenstein et al., 2009	Serius mental illness	mean: 49,9	Pharmacy-Based Intervention for	118	Adherence	12 month	yes	no	yes	yes	increase the medication possession ratio (MPR = 0.86 v/s 0.33, p <0.0001)
	(33% BPD)		Antipsychotic Medication (schedule)								(ratio between n° of days medicine was given and n° of days he or she should have received )
Table 2: INTERVETIONS FOR OTHER STAGE OF ILLNESS
BPD: Bipolar disorder
